# Supplementary material for: Feasibility study on using a detection dog to localize hibernacula of Vipera berus
Source: Sci Rep. 2026 May 9;16:14681. doi: 10.1038/s41598-026-51778-3 (PMC13156329; doi:10.1038/s41598-026-51778-3)
Supplement: Supplementary file 2 — Supplementary Material 2 [file 41598_2026_51778_MOESM2_ESM.xlsx]

## Sheet: sample data
sample ID	sample ID by sample type (H=shed; A=swab)	sample type	Date of sampling/find	wild/captive	gloves	storage (only for transport)	storage	swab brand	storage until use	date first use	storage after first use	times of use
1	H1	shed	2023-04-26	wild	yes	zipper bag	glass jar	NA	room temperature	training only	5°C	training only
2	H2	shed	2023-04-26	wild	yes	zipper bag	glass jar	NA	room temperature	training only	5°C	training only
3	H3	shed	2023-04-26	wild	yes	zipper bag	glass jar	NA	room temperature	training only	5°C	training only
4	H4	shed	2023-05-17	wild	yes	zipper bag	glass jar	NA	room temperature	training only	5°C	training only
5	H5	shed	2023-05-17	wild	yes	zipper bag	glass jar	NA	room temperature	training only	5°C	training only
6	H6	shed	2023-05-17	wild	yes	zipper bag	glass jar	NA	room temperature	training only	5°C	training only
7	H7	shed	2023-08-07	wild	yes	zipper bag	glass jar	NA	room temperature	2023-12-21	5°C	19
8	H8	shed	2023-08-07	captive	yes	zipper bag	glass jar	NA	room temperature	2023-12-21	5°C	19
9	H9	shed	2023-08-07	captive	yes	zipper bag	glass jar	NA	room temperature	2023-12-24	5°C	14
10	H10	shed	2023-08-11	captive	yes	zipper bag	glass jar	NA	room temperature	2023-12-21	5°C	8
11	H11	shed	2023-08-11	captive	yes	zipper bag	glass jar	NA	room temperature	2023-12-21	5°C	10
12	H12	shed	2023-08-17	wild	yes	zipper bag	glass jar	NA	room temperature	2024-01-27	5°C	2
13	H13	shed	2023-08-20	captive	yes	zipper bag	glass jar	NA	room temperature	2024-01-27	5°C	3
14	H14	shed	2023-08-23	captive	yes	zipper bag	glass jar	NA	room temperature	2024-01-28	5°C	2
15	H15	shed	2023-08-23	captive	yes	zipper bag	glass jar	NA	room temperature	2024-01-27	5°C	4
16	H16	shed	2023-08-28	captive	yes	zipper bag	glass jar	NA	room temperature	2024-02-02	5°C	3
17	H17	shed	2023-08-29	captive	yes	zipper bag	glass jar	NA	room temperature	2024-01-27	5°C	4
18	H18	shed	2023-09-06	captive	yes	zipper bag	glass jar	NA	room temperature	2024-01-27	5°C	4
19	H19	shed	2023-09-03	wild	yes	zipper bag	glass jar	NA	room temperature	2024-01-27	5°C	5
20	H20	shed	2023-09-22	captive	yes	zipper bag	glass jar	NA	room temperature	2024-02-02	5°C	3
21	H21	shed	2023-09-22	captive	yes	zipper bag	glass jar	NA	room temperature	30.02.2024	5°C	2
22	A1	fecal swab	2023-05-17	wild	yes	plastictube	plastic tube (Huaziz Kryoröhrchen 5ml)	Specimen sterile collection swab	-18°C	training only	5°C	training only
23	A2	fecal swab	2023-05-17	wild	yes	plastictube	plastic tube (Huaziz Kryoröhrchen 5ml)	Specimen sterile collection swab	-18°C	training only	5°C	training only
24	A3	fecal swab	2023-05-17	wild	yes	plastictube	plastic tube (Huaziz Kryoröhrchen 5ml)	Specimen sterile collection swab	-18°C	training only	5°C	training only
25	A4	fecal swab	2023-05-17	wild	yes	plastictube	plastic tube (Huaziz Kryoröhrchen 5ml)	Specimen sterile collection swab	-18°C	training only	5°C	training only
26	A5	fecal swab	2023-05-17	wild	yes	plastictube	plastic tube (Huaziz Kryoröhrchen 5ml)	Specimen sterile collection swab	-18°C	training only	5°C	training only
27	A6	fecal swab	2023-08-29	wild	yes	plastictube	plastic tube (Huaziz Kryoröhrchen 5ml)	Specimen sterile collection swab	-18°C	training only	5°C	training only
28	A7	fecal swab	2023-08-29	wild	yes	plastictube	plastic tube (Huaziz Kryoröhrchen 5ml)	Specimen sterile collection swab	-18°C	training only	5°C	training only
29	A8	fecal swab	2023-08-29	wild	yes	plastictube	plastic tube (Huaziz Kryoröhrchen 5ml)	Specimen sterile collection swab	-18°C	training only	5°C	training only
30	A9	fecal swab	2023-08-29	wild	yes	plastictube	plastic tube (Huaziz Kryoröhrchen 5ml)	Specimen sterile collection swab	-18°C	training only	5°C	training only
31	A10	fecal swab	2023-08-29	wild	yes	plastictube	plastic tube (Huaziz Kryoröhrchen 5ml)	Specimen sterile collection swab	-18°C	training only	5°C	training only
32	A11	fecal swab	2023-08-29	wild	yes	plastictube	plastic tube (Huaziz Kryoröhrchen 5ml)	Specimen sterile collection swab	-18°C	2023-12-22	5°C	6
33	A12	fecal swab	2023-08-29	wild	yes	plastictube	plastic tube (Huaziz Kryoröhrchen 5ml)	Specimen sterile collection swab	-18°C	2023-12-22	5°C	6
34	A13	fecal swab	2023-08-29	wild	yes	plastictube	plastic tube (Huaziz Kryoröhrchen 5ml)	Specimen sterile collection swab	-18°C	2023-12-22	5°C	7
35	A14	fecal swab	2023-08-29	wild	yes	plastictube	plastic tube (Huaziz Kryoröhrchen 5ml)	Specimen sterile collection swab	-18°C	2023-12-22	5°C	8
36	A15	fecal swab	2023-08-29	wild	yes	plastictube	plastic tube (Huaziz Kryoröhrchen 5ml)	Specimen sterile collection swab	-18°C	2023-12-22	5°C	5
37	A16	fecal swab	2023-08-29	wild	yes	plastictube	plastic tube (Huaziz Kryoröhrchen 5ml)	Specimen sterile collection swab	-18°C	2023-12-22	5°C	4
38	A17	fecal swab	2023-08-29	wild	yes	plastictube	plastic tube (Huaziz Kryoröhrchen 5ml)	Specimen sterile collection swab	-18°C	2023-12-23	5°C	5
39	A18	fecal swab	2023-08-29	wild	yes	plastictube	plastic tube (Huaziz Kryoröhrchen 5ml)	Specimen sterile collection swab	-18°C	2023-12-23	5°C	7
40	A19	fecal swab	2023-08-29	wild	yes	plastictube	plastic tube (Huaziz Kryoröhrchen 5ml)	Specimen sterile collection swab	-18°C	2024-01-06	5°C	6
41	A20	fecal swab	2023-08-29	wild	yes	plastictube	plastic tube (Huaziz Kryoröhrchen 5ml)	Specimen sterile collection swab	-18°C	2024-12-23	5°C	5
42	A21	fecal swab	2023-08-29	wild	yes	plastictube	plastic tube (Huaziz Kryoröhrchen 5ml)	Specimen sterile collection swab	-18°C	NA	5°C	NA
43	A22	fecal swab	2023-08-29	wild	yes	plastictube	plastic tube (Huaziz Kryoröhrchen 5ml)	Specimen sterile collection swab	-18°C	2024-01-13	5°C	4
44	A23	fecal swab	2023-08-29	wild	yes	plastictube	plastic tube (Huaziz Kryoröhrchen 5ml)	Specimen sterile collection swab	-18°C	2024-01-12	5°C	6
45	A24	fecal swab	2023-08-29	wild	yes	plastictube	plastic tube (Huaziz Kryoröhrchen 5ml)	Specimen sterile collection swab	-18°C	2024-01-30	5°C	1
46	A25	fecal swab	2023-08-29	wild	yes	plastictube	plastic tube (Huaziz Kryoröhrchen 5ml)	Specimen sterile collection swab	-18°C	2024-01-28	5°C	2
47	A26	fecal swab	2023-08-29	wild	yes	plastictube	plastic tube (Huaziz Kryoröhrchen 5ml)	Specimen sterile collection swab	-18°C	2024-01-28	5°C	1
48	A27	fecal swab	2023-08-29	wild	yes	plastictube	plastic tube (Huaziz Kryoröhrchen 5ml)	Specimen sterile collection swab	-18°C	2024-01-30	5°C	1
49	A28	fecal swab	2023-08-29	wild	yes	plastictube	plastic tube (Huaziz Kryoröhrchen 5ml)	Specimen sterile collection swab	-18°C	2024-01-28	5°C	3
50	A29	fecal swab	2023-08-29	wild	yes	plastictube	plastic tube (Huaziz Kryoröhrchen 5ml)	Specimen sterile collection swab	-18°C	2024-01-28	5°C	2
51	A30	fecal swab	2023-08-29	wild	yes	plastictube	plastic tube (Huaziz Kryoröhrchen 5ml)	Specimen sterile collection swab	-18°C	2024-01-28	5°C	2
52	A31	fecal swab	2023-08-29	wild	yes	plastictube	plastic tube (Huaziz Kryoröhrchen 5ml)	Specimen sterile collection swab	-18°C	2024-01-27	5°C	1
53	A32	fecal swab	2023-09-04	wild	yes	plastictube	plastic tube (Huaziz Kryoröhrchen 5ml)	Specimen sterile collection swab	-18°C	2024-01-28	5°C	1
54	A33	fecal swab	2023-09-04	wild	yes	plastictube	plastic tube (Huaziz Kryoröhrchen 5ml)	Specimen sterile collection swab	-18°C	2024-01-28	5°C	1
55	A34	fecal swab	2023-09-04	wild	yes	plastictube	plastic tube (Huaziz Kryoröhrchen 5ml)	Specimen sterile collection swab	-18°C	2024-01-28	5°C	1
56	A35	fecal swab	2023-09-04	wild	yes	plastictube	plastic tube (Huaziz Kryoröhrchen 5ml)	Specimen sterile collection swab	-18°C	2024-01-28	5°C	2
57	A36	fecal swab	2023-09-04	wild	yes	plastictube	plastic tube (Huaziz Kryoröhrchen 5ml)	Specimen sterile collection swab	-18°C	2024-01-27	5°C	2
58	A37	fecal swab	2023-09-04	wild	yes	plastictube	plastic tube (Huaziz Kryoröhrchen 5ml)	Specimen sterile collection swab	-18°C	2024-01-30	5°C	1
59	A38	fecal swab	2023-09-04	wild	yes	plastictube	plastic tube (Huaziz Kryoröhrchen 5ml)	Specimen sterile collection swab	-18°C	2024-02-02	5°C	2
60	A39	fecal swab	2023-09-04	wild	yes	plastictube	plastic tube (Huaziz Kryoröhrchen 5ml)	Specimen sterile collection swab	-18°C	2024-02-02	5°C	2
61	A40	fecal swab	2023-09-04	wild	yes	plastictube	plastic tube (Huaziz Kryoröhrchen 5ml)	Specimen sterile collection swab	-18°C	2024-02-02	5°C	2
62	A41	fecal swab	2023-09-04	wild	yes	plastictube	plastic tube (Huaziz Kryoröhrchen 5ml)	Specimen sterile collection swab	-18°C	2024-02-02	5°C	2
63	A42	fecal swab	2023-09-04	wild	yes	plastictube	plastic tube (Huaziz Kryoröhrchen 5ml)	Specimen sterile collection swab	-18°C	2024-02-02	5°C	3
64	A43	fecal swab	2023-09-04	wild	yes	plastictube	plastic tube (Huaziz Kryoröhrchen 5ml)	Specimen sterile collection swab	-18°C	2024-02-10	5°C	1
65	A44	fecal swab	2023-09-04	wild	yes	plastictube	plastic tube (Huaziz Kryoröhrchen 5ml)	Specimen sterile collection swab	-18°C	2024-02-02	5°C	2
66	A45	fecal swab	2023-09-04	wild	yes	plastictube	plastic tube (Huaziz Kryoröhrchen 5ml)	Specimen sterile collection swab	-18°C	2024-02-02	5°C	3

## Sheet: line-up
run	date	substrate	sample_type	sample (ID)	Time of sample placement	depth [cm]	exposure time [min]	time of search start	correct_alert	false_alert (alert at blank)	missed_alert	tube 1 (exposition)	tube 2 (exposition)	tube 3 (exposition)	tube 4 (exposition)	tube 5 (exposition)	tube 1 (alert)	tube 2 (alert)	tube 3 (Anzeige)	tube 4 (alert)	tube 5 (alert)
1	2023-12-21	stones	sheds	H7	09:30:00	20	30	10:00:00	1	0	0	0	0	0	1	0	0	0	0	1	0
2	2023-12-21	stones	sheds	H11	10:16:00	20	30	10:46:00	1	0	0	0	0	1	0	0	0	0	1	0	0
3	2023-12-21	stones	sheds	H8	11:00:00	20	30	11:30:00	1	0	0	1	0	0	0	0	1	0	0	0	0
4	2023-12-21	stones	sheds	H8	11:45:00	20	30	12:15:00	1	0	0	0	0	0	1	0	0	0	0	1	0
5	2023-12-21	stones	sheds	H10	12:26:00	20	30	12:56:00	1	0	0	0	0	1	0	0	0	0	1	0	0
6	2023-12-22	stones	swabs	A14	13:28:00	20	30	13:58:00	1	0	0	0	0	0	0	1	0	0	0	0	1
7	2023-12-22	stones	swabs	A11	14:12:00	20	30	14:42:00	1	0	0	0	0	0	0	1	0	0	0	0	1
8	2023-12-22	stones	swabs	A13	14:54:00	20	30	15:24:00	0	1	1	1	0	0	0	0	0	1	0	0	0
9	2023-12-22	stones	swabs	A15	15:38:00	20	30	16:08:00	1	0	0	1	0	0	0	0	1	0	0	0	0
10	2023-12-22	stones	swabs	A14	08:45:00	20	30	09:15:00	1	0	0	0	0	1	0	0	0	0	1	0	0
11	2023-12-22	stones	swabs	A13	09:25:00	40	60	10:25:00	1	0	0	0	0	0	0	1	0	0	0	0	1
12	2023-12-22	stones	swabs	A15	11:00:00	40	60	12:00:00	1	0	0	0	0	0	1	0	0	0	0	1	0
13	2023-12-22	stones	swabs	A12	12:20:00	40	60	13:20:00	1	0	0	1	0	0	0	0	1	0	0	0	0
14	2023-12-22	stones	swabs	A16	13:35:00	40	60	14:35:00	1	0	0	0	0	0	1	0	0	0	0	1	0
15	2023-12-22	stones	swabs	A14	14:53:00	40	60	15:53:00	1	0	0	0	1	0	0	0	0	1	0	0	0
16	2023-12-22	stones	swabs	A13	17:30:00	60	90	19:00:00	1	0	0	0	0	1	0	0	0	0	1	0	0
17	2023-12-22	stones	swabs	A12	19:25:00	60	90	20:55:00	1	0	0	0	0	0	0	1	0	0	0	0	1
18	2023-12-23	stones	swabs	A18	07:00:00	60	90	08:30:00	0	0	1	0	0	1	0	0	0	0	0	0	0
19	2023-12-23	stones	swabs	A14	09:45:00	60	90	11:15:00	1	0	0	0	0	0	1	0	0	0	0	1	0
20	2023-12-23	stones	swabs	A20	11:45:00	60	90	13:15:00	1	0	0	0	0	0	0	1	0	0	0	0	1
21	2023-12-23	stones	swabs	A11	13:30:00	80	120	15:30:00	1	0	0	0	0	1	0	0	0	0	1	0	0
22	2023-12-23	stones	swabs	A17	16:22:00	80	120	18:22:00	1	0	0	0	0	0	1	0	0	0	0	1	0
23	2023-12-24	stones	swabs	A13	07:50:00	80	120	09:50:00	1	0	0	0	1	0	0	0	1	0	0	0	0
24	2023-12-24	stones	swabs	A17	10:30:00	80	120	12:30:00	1	0	0	1	0	0	0	0	1	0	0	0	0
25	2023-12-24	stones	swabs	A11	13:15:00	80	120	15:15:00	1	0	0	0	0	0	0	1	0	0	0	0	1
26	2023-12-24	stones	sheds	H9	16:15:00	40	60	17:15:00	1	0	0	0	1	0	0	0	0	1	0	0	0
27	2023-12-24	stones	sheds	H8	19:15:00	40	60	20:15:00	1	0	0	0	0	1	0	0	0	0	1	0	0
28	2023-12-25	stones	sheds	H7	06:30:00	40	60	07:30:00	1	0	0	1	0	0	0	0	1	0	0	0	0
29	2023-12-25	stones	sheds	H7	12:15:00	40	60	13:15:00	1	0	0	0	0	0	1	0	0	0	0	1	0
30	2023-12-25	stones	sheds	H11	13:45:00	40	60	14:45:00	1	0	0	0	1	0	0	0	0	1	0	0	0
31	2023-12-26	stones	sheds	H9	07:15:00	60	90	08:45:00	1	0	0	0	0	0	0	1	0	0	0	0	1
32	2023-12-26	stones	sheds	H10	09:30:00	60	90	11:00:00	1	0	0	1	0	0	0	0	1	0	0	0	0
33	2023-12-26	stones	sheds	H8	11:30:00	60	90	13:00:00	1	0	0	0	0	0	1	0	0	0	0	1	0
34	2023-12-26	stones	sheds	H7	15:00:00	60	90	16:30:00	1	0	0	0	0	0	1	0	0	0	0	1	0
35	2023-12-26	stones	sheds	H7	16:50:00	60	90	18:20:00	1	0	0	0	1	0	0	0	0	1	0	0	0
36	2023-12-26	stones	sheds	H7	20:30:00	80	120	22:30:00	1	0	0	0	0	1	0	0	0	0	1	0	0
37	2023-12-27	stones	sheds	H8	07:15:00	80	120	09:15:00	1	0	0	0	0	0	0	1	0	0	0	0	1
38	2023-12-27	stones	sheds	H10	09:55:00	80	120	11:55:00	1	0	0	1	0	0	0	0	1	0	0	0	0
39	2023-12-27	stones	sheds	H8	12:15:00	80	120	14:15:00	1	0	0	0	1	0	0	0	0	1	0	0	0
40	2023-12-27	stones	sheds	H7	14:35:00	80	120	16:35:00	1	0	0	0	0	1	0	0	0	0	1	0	0
41	2023-12-27	stones	sheds	H7	16:55:00	100	150	19:25:00	1	0	0	0	0	0	1	0	0	0	0	1	0
42	2023-12-27	stones	sheds	H7	19:45:00	100	150	22:15:00	1	0	0	0	0	0	0	1	0	0	0	0	1
43	2023-12-28	stones	sheds	H11	08:15:00	100	150	10:45:00	1	0	0	0	0	1	0	0	0	0	1	0	0
44	2023-12-28	stones	sheds	H11	11:35:00	100	150	13:05:00	1	0	0	0	0	0	0	1	0	0	0	0	1
45	2023-12-28	stones	sheds	H7	14:30:00	100	150	17:00:00	1	0	0	0	1	0	0	0	0	1	0	0	0
46	2023-12-28	stones	sheds	H8	17:30:00	120	180	20:30:00	1	0	0	1	0	0	0	0	1	0	0	0	0
47	2023-12-29	stones	sheds	H8	07:15:00	120	180	10:15:00	1	0	0	0	0	0	1	0	0	0	0	1	0
48	2023-12-29	stones	sheds	H7	10:35:00	120	180	13:35:00	1	0	0	0	0	1	0	0	0	0	1	0	0
49	2023-12-29	stones	sheds	H9	13:50:00	120	180	16:50:00	1	0	0	0	1	0	0	0	0	1	0	0	0
50	2023-12-29	stones	sheds	H7	17:10:00	120	180	20:10:00	0	1	1	0	0	0	0	1	0	0	1	0	0
51	2023-12-30	stones	swabs	A15	06:45:00	100	150	09:15:00	1	0	0	0	0	0	0	1	0	0	0	0	1
52	2023-12-30	stones	swabs	A14	09:50:00	100	150	12:20:00	1	0	0	0	0	1	0	0	0	0	1	0	0
53	2023-12-30	stones	swabs	A18	12:45:00	100	150	15:15:00	1	0	0	1	0	0	0	0	1	0	0	0	0
54	2023-12-30	stones	swabs	A12	16:00:00	100	150	18:30:00	1	0	0	0	1	0	0	0	0	1	0	0	0
55	2023-12-30	stones	swabs	A15	19:05:00	100	150	21:35:00	1	0	0	0	0	0	1	0	0	0	0	1	0
56	2023-12-31	stones	swabs	A11	12:00:00	120	180	15:00:00	1	0	0	0	0	1	0	0	0	0	1	0	0
57	2024-01-01	stones	swabs	A13	08:00:00	120	180	11:00:00	0	1	1	0	1	0	0	0	1	0	0	0	0
58	2024-01-01	stones	swabs	A11	11:30:00	120	180	14:35:00	1	0	0	0	0	0	0	1	0	0	0	0	1
59	2024-01-01	stones	swabs	A14	15:05:00	120	180	18:05:00	1	0	0	1	0	0	0	1	0	0	0	0	0
60	2024-01-01	stones	swabs	A18	18:35:00	120	180	21:35:00	1	0	0	0	0	1	0	0	0	0	1	0	0
61	2024-01-03	peat	sheds	H11	09:15:00	20	30	09:45:00	1	0	0	0	0	1	0	0	0	0	1	0	0
62	2024-01-03	peat	sheds	H11	10:05:00	20	30	10:35:00	1	0	0	0	0	0	0	1	0	0	0	0	1
63	2024-01-03	peat	sheds	H8	10:50:00	20	30	11:20:00	1	0	0	0	1	0	0	0	0	1	0	0	0
64	2024-01-03	peat	sheds	H9	11:35:00	20	30	12:05:00	1	0	0	1	0	0	0	0	1	0	0	0	0
65	2024-01-03	peat	sheds	H9	12:20:00	20	30	12:50:00	1	0	0	0	0	0	1	0	0	0	0	1	0
66	2024-01-03	peat	sheds	H8	13:10:00	40	60	14:10:00	1	0	0	0	1	0	0	0	0	1	0	0	0
67	2024-01-03	peat	sheds	H7	14:30:00	40	60	15:30:00	1	0	0	0	0	0	1	0	0	0	0	1	0
68	2024-01-03	peat	sheds	H9	16:05:00	40	60	17:05:00	1	0	0	0	0	0	0	1	0	0	0	0	1
69	2024-01-03	peat	sheds	H11	17:40:00	40	60	18:40:00	0	1	1	1	0	0	0	0	0	1	0	0	0
70	2024-01-03	peat	sheds	H8	19:50:00	40	60	20:50:00	1	0	0	0	0	1	0	0	0	0	1	0	0
71	2024-01-04	peat	sheds	H11	07:00:00	60	90	08:30:00	1	0	0	0	0	0	1	0	0	0	0	1	0
72	2024-01-04	peat	sheds	H8	09:00:00	60	90	11:00:00	1	0	0	0	0	0	0	1	0	0	0	0	1
73	2024-01-04	peat	sheds	H9	11:30:00	60	90	13:00:00	1	0	0	0	1	0	0	0	0	1	0	0	0
74	2024-01-04	peat	sheds	H10	13:15:00	60	90	14:45:00	1	0	0	0	0	1	0	0	0	0	1	0	0
75	2024-01-04	peat	sheds	H8	15:10:00	60	90	16:40:00	1	0	0	0	0	0	0	1	0	0	0	0	1
76	2024-01-04	peat	sheds	H10	18:50:00	80	120	20:50:00	1	0	0	0	0	0	1	0	0	0	0	1	0
77	2024-01-05	peat	sheds	H7	07:15:00	80	120	09:15:00	1	0	0	1	0	0	0	0	1	0	0	0	0
78	2024-01-05	peat	sheds	H9	09:50:00	80	120	11:50:00	1	0	0	0	0	0	0	1	0	0	0	0	1
79	2024-01-05	peat	sheds	H8	12:10:00	80	120	14:10:00	1	0	0	0	1	0	0	0	0	1	0	0	0
80	2024-01-05	peat	sheds	H10	15:40:00	80	120	17:40:00	1	0	0	0	0	1	0	0	0	0	1	0	0
81	2024-01-05	peat	swabs	A17	18:20:00	20	30	18:50:00	1	0	0	0	1	0	0	0	0	1	0	0	0
82	2024-01-05	peat	swabs	A20	19:10:00	20	30	19:40:00	1	0	0	0	0	0	1	0	0	0	0	1	0
83	2024-01-05	peat	swabs	A13	20:00:00	20	30	20:30:00	1	0	0	0	0	0	0	1	0	0	0	0	1
84	2024-01-06	peat	swabs	A19	07:30:00	20	30	08:00:00	1	0	0	0	0	1	0	0	0	0	1	0	0
85	2024-01-06	peat	swabs	A20	08:30:00	20	30	09:00:00	1	0	0	0	0	0	0	1	0	0	0	0	1
86	2024-01-06	peat	swabs	A11	10:05:00	40	60	11:05:00	1	0	0	1	0	0	0	0	1	0	0	0	0
87	2024-01-06	peat	swabs	A14	11:30:00	40	60	12:30:00	1	0	0	0	1	0	0	0	0	1	0	0	0
88	2024-01-06	peat	swabs	A14	12:55:00	40	60	13:55:00	0	1	1	0	0	0	1	0	1	0	0	0	0
89	2024-01-06	peat	swabs	A17	14:15:00	40	60	15:15:00	1	0	0	0	0	1	0	0	0	0	1	0	0
90	2024-01-06	peat	swabs	A18	15:35:00	40	60	16:35:00	1	0	0	0	1	0	0	0	0	1	0	0	0
91	2024-01-07	peat	swabs	A19	07:00:00	60	90	08:30:00	1	0	0	0	0	0	0	1	0	0	0	0	1
92	2024-01-07	peat	swabs	A14	09:05:00	60	90	10:35:00	1	0	0	0	0	0	1	0	0	0	0	1	0
93	2024-01-07	peat	swabs	A16	10:55:00	60	90	12:25:00	1	0	0	1	0	0	0	0	1	0	0	0	0
94	2024-01-07	peat	swabs	A15	13:35:00	60	90	15:05:00	1	0	0	0	0	1	0	0	0	0	1	0	0
95	2024-01-07	peat	swabs	A13	15:25:00	60	90	16:55:00	1	0	0	0	1	0	0	0	0	1	0	0	0
96	2024-01-08	peat	swabs	A12	06:15:00	80	120	08:15:00	1	0	0	0	0	0	1	0	0	0	0	1	0
97	2024-01-08	peat	swabs	A18	14:00:00	80	120	16:00:00	1	0	0	0	0	0	0	1	0	0	0	0	1
98	2024-01-08	peat	swabs	A20	18:05:00	80	120	20:05:00	1	0	0	0	0	1	0	0	0	0	1	0	0
99	2024-01-12	peat	swabs	A23	14:22:00	80	120	16:22:00	1	0	0	0	0	1	0	0	0	0	1	0	0
100	2024-01-12	peat	swabs	A19	17:10:00	80	120	19:10:00	1	0	0	0	1	0	0	0	0	1	0	0	0
101	2024-01-13	peat	swabs	A22	08:30:00	100	150	11:00:00	1	0	0	0	0	0	1	0	0	0	0	1	0
102	2024-01-13	peat	swabs	A12	11:35:00	100	150	14:05:00	0	1	1	1	0	0	0	0	0	0	0	0	1
103	2024-01-13	peat	swabs	A20	14:50:00	100	150	17:20:00	1	0	0	0	0	1	0	0	0	0	1	0	0
104	2024-01-13	peat	swabs	A18	17:50:00	100	150	20:20:00	0	0	1	0	0	0	0	1	0	0	0	0	0
105	2024-01-14	peat	swabs	A16	07:15:00	100	150	09:45:00	0	1	1	0	1	0	0	0	0	0	1	0	0
106	2024-01-14	peat	swabs	A14	10:10:00	120	180	13:10:00	1	0	0	0	0	0	1	0	0	0	0	1	0
107	2024-01-14	peat	swabs	A12	13:40:00	120	180	16:40:00	0	0	1	0	1	0	0	0	0	0	0	0	0
108	2024-01-14	peat	swabs	A18	17:10:00	120	180	20:10:00	0	0	1	0	0	0	0	1	0	0	0	0	0
109	2024-01-15	peat	swabs	A17	17:30:00	120	180	20:30:00	1	0	0	0	0	1	0	0	0	0	1	0	0
110	2024-01-16	peat	swabs	A23	13:35:00	120	180	16:35:00	0	0	1	1	0	0	0	0	0	0	0	0	0
111	2024-01-17	peat	sheds	H10	15:45:00	100	150	18:15:00	1	0	0	0	0	0	1	0	0	0	0	1	0
112	2024-01-18	peat	sheds	H7	15:00:00	100	150	17:30:00	1	0	0	0	0	1	0	0	0	0	1	0	0
113	2024-01-20	peat	sheds	H9	08:15:00	100	150	10:45:00	1	0	0	0	1	0	0	0	0	1	0	0	0
114	2024-01-20	peat	sheds	H8	11:15:00	100	150	13:45:00	1	0	0	1	0	0	0	0	1	0	0	0	1
115	2024-01-20	peat	sheds	H11	14:15:00	100	150	16:45:00	1	0	0	0	0	0	0	1	0	0	0	0	1
116	2024-01-20	peat	sheds	H7	17:15:00	120	180	20:15:00	1	0	0	0	0	0	1	0	0	0	0	1	0
117	2024-01-21	peat	sheds	H9	07:00:00	120	180	10:00:00	0	0	1	0	0	1	0	0	0	0	0	0	0
118	2024-01-21	peat	sheds	H9	10:30:00	120	180	13:30:00	1	0	0	0	1	0	0	0	0	1	0	0	0
119	2024-01-21	peat	sheds	H8	13:55:00	120	180	16:55:00	1	0	0	0	0	0	1	0	0	0	0	1	0
120	2024-01-21	peat	sheds	H8	17:10:00	120	180	20:10:00	1	0	0	0	0	0	0	1	0	0	0	0	1
121	2024-01-23	peat	sheds	H7	13:40:00	0	0	13:40:00	1	0	0	0	0	0	1	0	0	0	0	1	0
122	2024-01-23	peat	sheds	H9	13:46:00	0	0	13:46:00	1	0	0	0	0	0	1	0	0	0	0	1	0
123	2024-01-23	peat	sheds	H11	13:49:00	0	0	13:49:00	1	0	0	1	0	0	0	0	1	0	0	0	0
124	2024-01-23	peat	sheds	H8	13:51:00	0	0	13:51:00	1	0	0	0	0	0	0	1	0	0	0	0	1
125	2024-01-23	peat	sheds	H7	13:54:00	0	0	13:54:00	1	0	0	0	0	1	0	0	0	0	1	0	0
126	2024-01-24	peat	swabs	A23	13:21:00	0	0	13:21:00	1	0	0	1	0	0	0	0	1	0	0	0	0
127	2024-01-24	peat	swabs	A22	13:24:00	0	0	13:24:00	1	0	0	0	0	1	0	0	0	0	1	0	0
128	2024-01-24	peat	swabs	A19	13:27:00	0	0	13:27:00	1	0	0	0	1	0	0	0	0	1	0	0	0
129	2024-01-24	peat	swabs	A23	13:30:00	0	0	13:30:00	1	0	0	0	0	0	1	0	0	0	0	1	0
130	2024-01-24	peat	swabs	A19	13:33:00	0	0	13:33:00	1	0	0	0	0	1	0	0	0	0	1	0	0
131	2024-01-24	stones	sheds	H9	14:54:00	0	0	14:54:00	1	0	0	0	0	0	0	1	0	0	0	0	1
132	2024-01-24	stones	sheds	H8	14:57:00	0	0	14:57:00	1	0	0	0	1	0	0	0	0	1	0	0	0
133	2024-01-24	stones	sheds	H7	15:00:00	0	0	15:00:00	1	0	0	0	0	1	0	0	0	0	1	0	0
134	2024-01-24	stones	sheds	H10	15:03:00	0	0	15:03:00	1	0	0	0	0	0	0	1	0	0	0	0	1
135	2024-01-24	stones	sheds	H9	15:06:00	0	0	15:06:00	1	0	0	0	0	0	1	0	0	0	0	1	0
136	2024-01-25	stones	swabs	A23	13:25:00	0	0	13:25:00	1	0	0	1	0	0	0	0	1	0	0	0	0
137	2024-01-25	stones	swabs	A22	13:28:00	0	0	13:28:00	1	0	0	0	0	1	0	0	0	0	1	0	0
138	2024-01-25	stones	swabs	A19	13:31:00	0	0	13:31:00	1	0	0	0	1	0	0	0	0	1	0	0	0
139	2024-01-25	stones	swabs	A23	13:34:00	0	0	13:34:00	1	0	0	0	0	0	1	0	0	0	0	1	0
140	2024-01-25	stones	swabs	A22	13:37:00	0	0	13:37:00	1	0	0	0	0	1	0	0	0	0	1	0	0

## Sheet: lineup(sensitivity,effectivity)
treatment	depth [cm]	correct indications	missed indications	false indications	effectiveness [%]	sensitivity [%]
stones/sheds	0	5	0	0	100	100
stones/sheds	20	5	0	0	100	100
stones/sheds	40	5	0	0	100	100
stones/sheds	60	5	0	0	100	100
stones/sheds	80	5	0	0	100	100
stones/sheds	100	5	0	0	100	100
stones/sheds	120	4	1	1	66.66	80
stones/sheds	Total	34	1	1	94.44	97.14
stones/swabs	0	5	0	0	100	100
stones/swabs	20	4	1	1	66.6	80
stones/swabs	40	5	0	0	100	100
stones/swabs	60	4	1	0	80	80
stones/swabs	80	5	0	0	100	100
stones/swabs	100	5	0	0	100	100
stones/swabs	120	4	1	1	66.66	80
stones/swabs	Total	32	3	2	86.49	91.43
peat/sheds	0	5	0	0	100	100
peat/sheds	20	5	0	0	100	100
peat/sheds	40	4	1	1	66.6	80
peat/sheds	60	5	0	0	100	100
peat/sheds	80	5	0	0	100	100
peat/sheds	100	5	0	0	100	100
peat/sheds	120	4	1	0	80	80
peat/sheds	Total	33	2	1	91.67	94.29
peat/swabs	0	5	0	0	100	100
peat/swabs	20	5	0	0	100	100
peat/swabs	40	4	1	1	66.6	80
peat/swabs	60	5	0	0	100	100
peat/swabs	80	5	0	0	100	100
peat/swabs	100	2	3	2	28.6	40
peat/swabs	120	2	3	0	40	40
peat/swabs	Total	28	7	3	73.68	80
TOTAL		127	13	7	86.39	90.71

## Sheet: transect searches
search number	Location	NumberSample	date	minimal exposure time [min]	time sample placement	Start search	search end (note: search interruptions after each alert)	temperature [°C]	rain [y/n]	relative humidity [%]	Sample_Search_ID	Sample_ID	Sample type	Windspeed [km/h]	Winddirection	Time until detection in [s]	correct indications	false indications (alert at blank)	missed indications
1	pasture	1	2024-01-27	75	12:45:00	14:01:00	14:13:00	8	dry	62	1_1	H13	shed	13	SW	24	1	0	0
1	pasture	2	2024-01-27	75	12:45:00	14:01:00	14:13:00	8	dry	62	1_2	H17	shed	13	SW	5	1	0	0
1	pasture	3	2024-01-27	75	12:45:00	14:01:00	14:13:00	8	dry	62	1_3	H12	shed	13	SW	11	1	0	0
2	pasture	4	2024-01-27	75	13:08:00	14:23:00	14:37:00	8	dry	62	2_1	H15	shed	13	SW	49	1	0	0
2	pasture	5	2024-01-27	75	13:08:00	14:23:00	14:37:00	8	dry	62	2_2	H19	shed	13	SW	10	1	0	0
2	pasture	6	2024-01-27	75	13:08:00	14:23:00	14:37:00	8	dry	62	2_3	H18	shed	13	SW	11	1	0	0
3	pasture	7	2024-01-27	75	13:33:00	14:48:00	14:53:00	8	dry	62	3_1	A36	swab	13	SW	31	1	0	0
3	pasture	8	2024-01-27	75	13:33:00	14:48:00	14:53:00	8	dry	62	3_2	A31	swab	13	SW	7	1	0	0
4	pasture	9	2024-01-28	75	10:07:00	11:22:00	11:29:00	10	dry	62	4_1	A33	swab	16	SSE	15	1	0	0
4	pasture	10	2024-01-28	75	10:07:00	11:22:00	11:29:00	10	dry	36	4_2	A29	swab	16	SSE	14	1	0	0
4	pasture	11	2024-01-28	75	10:07:00	11:22:00	11:29:00	10	dry	36	4_3	A34	swab	16	SSE	10	1	0	0
5	pasture	12	2024-01-28	75	10:18:00	11:33:00	11:39:00	10	dry	36	5_1	H18	shed	16	SSE	20	1	0	0
5	pasture	13	2024-01-28	75	10:18:00	11:33:00	11:39:00	10	dry	36	5_2	H15	shed	16	SSE	31	1	0	0
6	pasture	14	2024-01-28	75	10:41:00	11:51:00	11:59:00	10	dry	36	5_3	H17	shed	16	SSE	28	1	0	0
6	pasture	15	2024-01-28	75	10:41:00	11:51:00	11:59:00	10	dry	36	6_1	A35	swab	16	SSE	36	1	0	0
6	pasture	16	2024-01-28	75	10:41:00	11:51:00	11:59:00	10	dry	36	6_2	A36	swab	16	SSE	38	1	0	0
6	pasture	17	2024-01-28	75	10:41:00	11:51:00	11:59:00	10	dry	36	6_3	A28	swab	16	SSE	119	1	0	0
7	pasture	18	2024-01-28	75	14:13:00	15:28:00	15:39:00	12	dry	36	7_1	A30	swab	19	SSE	58	1	0	0
7	pasture	19	2024-01-28	75	14:13:00	15:28:00	15:39:00	12	dry	36	7_2	A32	swab	19	SSE	34	1	0	0
7	pasture	20	2024-01-28	75	14:13:00	15:28:00	15:39:00	12	dry	36	7_3	A26	swab	19	SSE	21	1	0	0
7	pasture	21	2024-01-28	75	14:13:00	15:28:00	15:39:00	12	dry	36	7_4	A25	swab	19	SSE	68	1	0	0
8	pasture	22	2024-01-28	75	14:28:00	15:43:00	15:50:00	12	dry	36	8_1	H17	shed	19	SSE	8	1	0	0
8	pasture	23	2024-01-28	75	14:28:00	15:43:00	15:50:00	12	dry	36	8_2	H13	shed	19	SSE	80	1	0	0
8	pasture	24	2024-01-28	75	14:28:00	15:43:00	15:50:00	12	dry	36	8_3	H14	shed	19	SSE	106	1	0	0
9	pasture	25	2024-01-28	75	14:39:00	15:54:00	16:02:00	12	dry	36	9_1	A28	swab	19	SSE	46	1	0	0
9	pasture	26	2024-01-28	75	14:39:00	15:54:00	16:02:00	12	dry	36	9_2	A35	swab	19	SSE	37	1	0	0
9	pasture	27	2024-01-28	75	14:39:00	15:54:00	16:02:00	12	dry	36	9_3	A29	swab	19	SSE	9	1	0	0
10	pasture	28	2024-01-30	75	15:10:00	16:25:00	16:32:00	13	dry	75	10_1	A37	swab	22	SW	22	1	0	0
10	pasture	29	2024-01-30	75	15:10:00	16:25:00	16:32:00	13	dry	75	10_2	A24	swab	22	SW	36	1	0	0
10	pasture	30	2024-01-30	75	15:10:00	16:25:00	16:32:00	13	dry	75	10_3	A25	swab	22	SW	88	1	0	0
11	pasture	31	2024-01-30	75	15:20:00	16:35:00	16:40:00	13	dry	75	11_1	A27	swab	22	SW	17	1	0	0
11	pasture	32	2024-01-30	75	15:20:00	16:35:00	16:40:00	13	dry	75	11_2	A30	swab	22	SW	27	1	0	0
11	pasture	33	2024-01-30	75	15:20:00	16:35:00	16:40:00	13	dry	75	11_3	A28	swab	22	SW	48	1	0	0
12	pasture	34	30.02.2024	75	15:32:00	16:47:00	16:55:00	13	dry	75	12_1	H19	shed	22	SW	39	1	0	0
12	pasture	35	30.02.2024	75	15:32:00	16:47:00	16:55:00	13	dry	75	12_2	H21	shed	35	WSW	28	1	0	0
13	embankment	36	2024-02-02	75	10:15:00	11:33:00	11:45:00	10	heavy drizzle	92	13_1	H20	shed	35	WSW	42	1	0	0
13	embankment	37	2024-02-02	75	11:15:00	11:33:00	11:45:00	10	heavy drizzle	92	13_2	H15	shed	35	WSW	22	1	0	0
13	embankment	38	2024-02-02	75	10:15:00	11:33:00	11:45:00	10	heavy drizzle	92	13_3	H16	shed	35	WSW	121	1	0	0
14	embankment	39	2024-02-02	75	10:45:00	11:53:00	12:01:00	10	heavy drizzle	92	14_1	H18	shed	35	WSW	15	1	0	0
14	embankment	40	2024-02-02	75	10:40:00	11:53:00	12:01:00	10	heavy drizzle	92	14_2	H12	shed	35	WSW	75	1	0	0
14	embankment	41	2024-02-02	75	10:40:00	11:53:00	12:01:00	10	heavy drizzle	92	14_3	H13	shed	35	WSW	22	1	0	0
15	embankment	42	2024-02-02	75	10:50:00	12:05:00	12:13:00	10	heavy drizzle	92	15_1	A42	swab	35	WSW	90	1	0	0
15	embankment	43	2024-02-02	75	10:50:00	12:05:00	12:13:00	10	heavy drizzle	92	15_2	A45	swab	35	WSW	10	1	0	0
16	embankment	44	2024-02-02	75	12:20:00	13:39:00	13:45:00	9	heavy drizzle	90	16_1	A40	swab	28	WSW	34	1	0	0
16	embankment	45	2024-02-02	75	12:20:00	13:39:00	13:45:00	9	heavy drizzle	90	16_2	A39	swab	28	WSW	55	1	0	0
17	embankment	46	2024-02-02	75	12:30:00	13:48:00	(canceled 13:53)	9	heavy drizzle	90	17_1	A41	swab	28	WSW	11	1	0	0
17	embankment	47	2024-02-02	75	12:30:00	13:48:00	(canceled 13:53)	9	heavy drizzle	90	17_2	A44	swab	28	WSW	44	1	0	0
17	embankment	48	2024-02-02	75	12:30:00	13:48:00	(canceled 13:53)	9	heavy drizzle	90	17_3	A38	swab	28	WSW	NA	0	0	1
18	embankment	49	2024-02-02	75	12:45:00	14:04:00	14:13:00	9	heavy drizzle	90	18_1	H16	shed	28	WSW	12	1	0	0
18	embankment	50	2024-02-02	75	12:45:00	14:04:00	14:13:00	9	heavy drizzle	90	18_2	H20	shed	28	WSW	66	1	0	0
18	embankment	51	2024-02-02	75	12:45:00	14:04:00	14:13:00	9	heavy drizzle	90	18_3	H19	shed	28	WSW	32	1	0	0
18	embankment	52	2024-02-02	75	12:45:00	14:04:00	14:13:00	9	heavy drizzle	90	18_4	H21	shed	28	WSW	41	1	0	0
19	embankment	53	2024-02-10	75	10:30:00	11:42:00	11:58:00	12	dry	85	19_1	H19	shed	7	ESE	32	1	0	0
19	embankment	54	2024-02-10	75	10:30:00	11:42:00	11:58:00	12	dry	85	19_2	H15	shed	7	ESE	45	1	0	0
20	embankment	55	2024-02-10	75	10:45:00	12:06:00	12:19:00	12	dry	85	20_1	A42	swab	7	ESE	31	1	0	0
20	embankment	56	2024-02-10	75	10:45:00	12:06:00	12:19:00	12	dry	85	20_2	A39	swab	7	ESE	25	1	0	0
20	embankment	57	2024-02-10	75	10:45:00	12:06:00	12:19:00	12	dry	85	20_3	A44	swab	7	ESE	46	1	0	0
20	embankment	58	2024-02-10	75	10:45:00	12:06:00	12:19:00	12	dry	85	20_4	A45	swab	7	ESE	75	1	0	0
21	embankment	59	2024-02-10	75	11:15:00	12:34:00	12:50:00	12	dry	85	21_1	A38	swab	7	ESE	23	1	0	0
21	embankment	60	2024-02-10	75	11:15:00	12:34:00	12:50:00	12	dry	85	21_2	A41	swab	7	ESE	37	1	0	0
21	embankment	61	2024-02-10	75	11:15:00	12:34:00	12:50:00	12	dry	85	21_3	A40	swab	7	ESE	18	1	0	0
21	embankment	62	2024-02-10	75	11:15:00	12:34:00	12:50:00	12	dry	85	21_4	A43	swab	7	ESE	50	1	0	0
22	embankment	63	2024-02-10	75	12:53:00	14:09:00	14:13:00	13	dry	85	22_1	H20	shed	7	ESE	9	1	0	0
22	embankment	64	2024-02-10	75	12:53:00	14:09:00	14:13:00	13	dry	85	22_2	H18	shed	7	ESE	57	1	0	0
22	embankment	65	2024-02-10	75	12:53:00	14:09:00	14:13:00	13	dry	85	22_3	H16	shed	7	ESE	25	1	0	0
22	embankment	66	2024-02-10	75	12:53:00	14:09:00	14:13:00	13	dry	85	22_4	H17	shed	7	ESE	61	1	0	0
23	embankment	67	2024-02-10	75	13:09:00	14:24:00	14:29:00	13	dry	85	23_1	A42	swab	7	ESE	21	1	0	0
23	embankment	68	2024-02-10	75	13:09:00	14:24:00	14:29:00	13	dry	85	23_2	A45	swab	7	ESE	20	1	0	0
24	embankment	69	2024-02-10	75	13:15:00	14:33:00	14:39:00	13	dry	85	24_1	H19	shed	7	ESE	29	1	0	0
24	embankment	70	2024-02-10	75	13:15:00	14:33:00	14:39:00	13	dry	85	24_2	H14	shed	7	ESE	29	1	0	0

## Sheet: pilot study
search number	search start	search end	date	Windspeed [m/s] (max)	temperature	Location	transect size [m^2] (approximatly)	tagged adder	required time per detection [s] (after active search time)
1	10:31:00	10:38:00	2024-01-10	6.2 m/s	minus 4°C	Dortmund Ems Canal	350-400	NA	60
1	10:31:00	11:38:00	2024-01-10	6.2 m/s	minus 4°C	Dortmund Ems Canal	350-400	X	80
2	11:10:00	11:13:00	2024-01-10	6.2 m/s	minus 4°C	Dortmund Ems Canal	70	0	40	X = tagged adder
3	12:15:00	12:17:00	2024-01-10	6.2 m/s	minus 4°C	Venner Moor (peat dam)	350-400	X	57	0 = no tagged adder
4	12:30:00	12:34:00	2024-01-10	6.2 m/s	minus 4°C	Venner Moor (peat dam)	70	0	130
